# Supplementary material for: Caspr2 interacts with type 1 inositol 1,4,5-trisphosphate receptor in the developing cerebellum and regulates Purkinje cell morphology
Source: J Biol Chem. 2020 Jul 16;295(36):12716–26. doi: 10.1074/jbc.RA120.012655 (PMC7476715; doi:10.1074/jbc.RA120.012655)
Supplement: Supporting Information [file supp_RA120.012655_158236_2_supp_558111_qcsg7w.xlsx]

## Sheet: Caspr2 ECD IP
	bait = mock								bait = Caspr2 ECD
accession #	Mascot score	matches	significant matches	distinct sequences	significant distinct sequences	unique sequences	emPAI	coverage [%]	Mascot score	matches	significant matches	distinct sequences	significant distinct sequences	unique sequences	emPAI	coverage [%]	gene name	description
P99024	538	26	26	13	13	2	1.95	37	440	25	23	12	10	3	1.32	39	Tubb5	Tubulin beta-5 chain
Q7TMM9	514	26	26	12	12	1	1.93	36	429	29	24	13	11	4	1.45	44	Tubb2a	Tubulin beta-2A chain
Q9CWF2	502	26	26	12	12	1	1.93	36	0	0	0	0	0	0	0	0	Tubb2b	Tubulin beta-2B chain
Q9ERD7	471	22	22	11	11	2	1.43	29	0	0	0	0	0	0	0	0	Tubb3	Tubulin beta-3 chain
P14873	241	8	8	8	8	7	0.09	4	450	18	18	14	14	14	0.18	10	Map1b	Microtubule-associated protein 1B
Q9D6F9	394	18	18	11	11	3	1.32	29	231	14	12	9	7	3	0.72	28	Tubb4a	Tubulin beta-4A chain
Q9CPW0	0	0	0	0	0	0	0	0	370	19	18	10	9	10	0.2	10	Cntnap2	Contactin-associated protein-like 2
P11881	0	0	0	0	0	0	0	0	320	9	9	7	7	7	0.08	4	Itpr1	Inositol 1, 4, 5-trisphosphate receptor type 1
P68369	284	10	10	6	6	6	0.43	17	0	0	0	0	0	0	0	0	Tuba1a	Tubulin alpha-1A chain
P05213	0	0	0	0	0	0	0	0	280	13	12	7	6	7	0.43	22	Tuba1b	Tubulin alpha-1B chain
P60710	256	14	14	9	9	6	1.19	37	162	8	7	8	7	8	0.65	34	Actb	Actin, cytoplasmic 1
A0A0A0MQF6	203	8	8	5	5	5	0.71	23	76	4	4	4	4	4	0.36	15	Gapdh	Glyceraldehyde-3-phosphate dehydrogenase
Q8BP67	141	2	2	1	1	1	0.39	8	191	4	3	2	1	2	0.39	13	Rpl24	60S ribosomal protein L24
Q8BFZ3	183	8	8	4	4	1	0.43	21	0	0	0	0	0	0	0	0	Actbl2	Beta-actin-like protein 2
P10126	169	9	9	6	6	1	0.52	17	69	1	1	1	1	1	0.06	2	Eef1a1	Elongation factor 1-alpha 1
P62631	159	9	9	6	6	1	0.51	17	0	0	0	0	0	0	0	0	Eef1a2	Elongation factor 1-alpha 2
Q8QZT1	152	4	4	3	3	3	0.22	10	83	3	3	3	3	3	0.22	12	Acat1	Acetyl-CoA acetyltransferase, mitochondrial
Q9D8N0	135	3	3	2	2	2	0.13	6	0	0	0	0	0	0	0	0	Eef1g	Elongation factor 1-gamma
P04370-10	109	4	4	4	4	4	0.76	20	120	4	4	4	4	4	0.76	21	Mbp	Isoform 10 of Myelin basic protein
P62806	114	3	3	3	3	3	1.14	21	64	3	3	3	3	3	1.14	25	H4c1	Histone H4
Q6ZWY9	92	4	4	3	3	3	0.87	30	112	2	2	2	2	2	0.52	22	H2bc4	Histone H2B type 1-C/E/G
P20357	33	1	1	1	1	1	0.02	1	106	3	2	3	2	3	0.03	3	Map2	Microtubule-associated protein 2
A2BH06	103	1	1	1	1	1	0.16	8	88	1	1	1	1	1	0.16	8	Rpl11	60S ribosomal protein L11 (Fragment)
P27546	0	0	0	0	0	0	0	0	102	5	5	5	5	5	0.64	22	Map4	Microtubule-associated protein 4
D3YUT3	101	5	5	5	5	5	1.66	26	79	4	3	4	3	4	0.8	34	Rps19	40S ribosomal protein S19 (Fragment)
P62751	100	3	3	3	3	3	0.64	16	54	2	1	2	1	2	0.18	11	Rpl23a	60S ribosomal protein L23a
Q9QYR6-2	100	6	6	6	6	5	0.06	3	0	0	0	0	0	0	0	0	Map1a	Isoform 2 of Microtubule-associated protein 1A
Q9JHU4	61	2	2	2	2	2	0.01	1	96	3	2	3	2	3	0.01	1	Dync1h1	Cytoplasmic dynein 1 heavy chain 1
P17182	92	6	6	6	6	6	0.46	19	56	3	3	3	3	3	0.21	15	Eno1	Alpha-enolase
P62754	91	2	2	1	1	1	0.23	8	0	0	0	0	0	0	0	0	Rps6	40S ribosomal protein S6
C0HKE1	63	2	2	2	2	2	0.51	22	86	3	3	2	2	2	0.51	22	H2ac4	Histone H2A type 1-B
Q61879	0	0	0	0	0	0	0	0	86	3	3	3	3	3	0.04	2	Myh10	Myosin-10
P46460	0	0	0	0	0	0	0	0	84	1	1	1	1	1	0.04	2	Nsf	Vesicle-fusing ATPase
Q9QYR6	0	0	0	0	0	0	0	0	82	6	6	6	6	6	0.06	3	Map1a	Microtubule-associated protein 1A
Q6ZWX6	81	1	1	1	1	1	0.09	4	0	0	0	0	0	0	0	0	Eif2s1	Eukaryotic translation initiation factor 2 subunit 1
P62830	0	0	0	0	0	0	0	0	75	1	1	1	1	1	0.21	13	Rpl23	60S ribosomal protein L23
P67984	62	2	2	2	2	2	0.48	20	75	1	1	1	1	1	0.22	10	Rpl22	60S ribosomal protein L22
P61514	57	1	1	1	1	1	0.31	20	74	1	1	1	1	1	0.31	20	Rpl37a	60S ribosomal protein L37a
P62908	74	2	2	2	2	2	0.25	12	37	1	1	1	1	1	0.12	7	Rps3	40S ribosomal protein S3
A0A0G2JES3	68	1	1	1	1	1	0.14	5	73	3	2	2	1	2	0.14	10	Rpl9	60S ribosomal protein L9 (Fragment)
P14115	73	2	2	2	2	2	0.42	9	49	2	2	2	2	2	0.42	9	Rpl27a	60S ribosomal protein L27a
P01029	49	2	2	2	2	2	0.03	1	72	4	4	3	3	3	0.05	2	C4b	Complement C4-B
P97351	69	3	3	3	3	3	0.35	17	54	1	1	1	1	1	0.1	9	Rps3a	40S ribosomal protein S3a
P16330-2	68	3	3	3	3	3	0.22	10	0	0	0	0	0	0	0	0	Cnp	Isoform CNPI of 2', 3'-cyclic-nucleotide 3'-phosphodiesterase
P62242	68	2	2	2	2	2	0.27	13	46	1	1	1	1	1	0.13	6	Rps8	40S ribosomal protein S8
Q91VB8	0	0	0	0	0	0	0	0	65	1	1	1	1	1	0.21	11	Hba-a1	Alpha globin 1
P24369	62	2	2	2	2	2	0.28	10	45	1	1	1	1	1	0.13	6	Ppib	Peptidyl-prolyl cis-trans isomerase B
A0A0J9YUE9	0	0	0	0	0	0	0	0	61	1	1	1	1	1	0.03	2	Dnm1	Dynamin-1
P25444	60	3	3	3	3	3	0.33	13	0	0	0	0	0	0	0	0	Rps2	40S ribosomal protein S2
Q921R2	59	4	4	4	4	4	1.06	22	0	0	0	0	0	0	0	0	Rps13	40S ribosomal protein S13
P35979	52	1	1	1	1	1	0.18	5	58	1	1	1	1	1	0.18	5	Rpl12	60S ribosomal protein L12
V9GWY0	58	1	1	1	1	1	0.1	3	0	0	0	0	0	0	0	0	Gm15013	40S ribosomal protein S4
A0A2I3BQP6	57	2	2	2	2	2	0.1	4	0	0	0	0	0	0	0	0	Camk2g	Calcium/calmodulin-dependent protein kinase type II subunit gamma
A0A2R8VHG2	57	1	1	1	1	1	0.16	11	0	0	0	0	0	0	0	0	Pcbp2	Poly(rC)-binding protein 2 (Fragment)
A0A0G2JGX4	0	0	0	0	0	0	0	0	55	2	2	2	2	2	0.05	3	Atp1a3	Sodium/potassium-transporting ATPase subunit alpha
A0A1W2P6F6	55	1	1	1	1	1	0.19	9	0	0	0	0	0	0	0	0	Myl6	Myosin light polypeptide 6
A0A0R4J1E2	54	1	1	1	1	1	0.04	4	31	1	1	1	1	1	0.04	4	Eef1d	Elongation factor 1-delta
P63276	0	0	0	0	0	0	0	0	54	1	1	1	1	1	0.21	16	Rps17	40S ribosomal protein S17
B1AQW2	53	1	1	1	1	1	0.08	4	0	0	0	0	0	0	0	0	Mapt	Microtubule-associated protein
D3YWH9	53	1	1	1	1	1	0.2	7	41	1	1	1	1	1	0.2	7	Rps9	40S ribosomal protein S9
Q61753	0	0	0	0	0	0	0	0	53	1	1	1	1	1	0.05	2	Phgdh	D-3-phosphoglycerate dehydrogenase
O55143-2	0	0	0	0	0	0	0	0	52	3	3	2	2	2	0.06	3	Atp2a2	Isoform 2 of Sarcoplasmic/endoplasmic reticulum calcium ATPase 2
Q68FG2	0	0	0	0	0	0	0	0	52	1	1	1	1	1	0.01	1	Sptbn2	Spectrin beta chain
Q9R1T4-2	25	1	1	1	1	1	0.06	5	52	1	1	1	1	1	0.06	5	Septin6	Isoform I of Septin-6
A0A1L1SQA8	50	2	2	2	2	2	0.74	20	0	0	0	0	0	0	0	0	Rps25	40S ribosomal protein S25
A0A0A6YWC8	49	1	1	1	1	1	0.06	4	0	0	0	0	0	0	0	0	Vim	Vimentin
A0A286YEB7	33	1	1	1	1	1	0.24	10	49	1	1	1	1	1	0.24	13	Rps24	40S ribosomal protein S24
A8DUK4	49	1	1	1	1	1	0.2	7	0	0	0	0	0	0	0	0	Hbb-bs	Beta-globin
G3X977	29	1	1	1	1	1	0.03	2	48	1	1	1	1	1	0.03	1	Itih2	Inter-alpha-trypsin inhibitor heavy chain H2
P15864	48	1	1	1	1	1	0.15	6	0	0	0	0	0	0	0	0	H1-2	Histone H1.2
A0A0G2JDN7	47	1	1	1	1	1	0.03	2	0	0	0	0	0	0	0	0	Map4	Microtubule-associated protein
P02104	0	0	0	0	0	0	0	0	47	2	1	2	1	2	0.2	16	Hbb-y	Hemoglobin subunit epsilon-Y2
V9GX35	47	1	1	1	1	1	0.12	5	42	1	1	1	1	1	0.12	5	Gm14214	Predicted gene 14214 (Fragment)
A0A0J9YTY0	46	1	1	1	1	1	0.06	5	0	0	0	0	0	0	0	0	Septin11	Septin-11
O88935	0	0	0	0	0	0	0	0	45	3	3	3	3	3	0.14	11	Syn1	Synapsin-1
P14131	45	2	2	2	2	2	0.42	10	0	0	0	0	0	0	0	0	Rps16	40S ribosomal protein S16
S4R1N6	45	2	2	2	2	2	0.58	19	0	0	0	0	0	0	0	0	Rps18	40S ribosomal protein S18
P62082	0	0	0	0	0	0	0	0	44	1	1	1	1	1	0.14	8	Rps7	40S ribosomal protein S7
Q3UGX2	0	0	0	0	0	0	0	0	42	1	1	1	1	1	0.01	1	Sptb	Spectrin beta chain
A0A0N4SVM5	0	0	0	0	0	0	0	0	41	1	1	1	1	1	0.1	6	Eif4a3l1	Eukaryotic translation initiation factor 4A3-like 1 (Fragment)
B1AQF4	0	0	0	0	0	0	0	0	41	1	1	1	1	1	0.13	8	Dusp3	Dual specificity protein phosphatase
P18760	0	0	0	0	0	0	0	0	41	1	1	1	1	1	0.17	8	Cfl1	Cofilin-1
P62264	41	1	1	1	1	1	0.19	11	31	2	1	2	1	2	0.19	11	Rps14	40S ribosomal protein S14
Q3THE2	40	1	1	1	1	1	0.16	6	0	0	0	0	0	0	0	0	Myl12b	Myosin regulatory light chain 12B
Q3UZG4	26	1	1	1	1	1	0.09	7	40	1	1	1	1	1	0.09	7	Aimp1	Aminoacyl tRNA synthase complex-interacting multifunctional protein 1
A0A1D5RMH7	38	1	1	1	1	1	0.02	2	0	0	0	0	0	0	0	0	Psd3	PH and SEC7 domain-containing protein 3
A0A1W2P6U7	36	1	1	1	1	1	0.11	3	0	0	0	0	0	0	0	0	Cep290	Centrosomal protein of 290 kDa (Fragment)
P63038-2	23	1	1	1	1	1	0.12	7	36	1	1	1	1	1	0.12	4	Hspd1	Isoform 2 of 60 kDa heat shock protein, mitochondrial
Q8VEK3-2	36	1	1	1	1	1	0.04	2	0	0	0	0	0	0	0	0	Hnrnpu	Isoform 2 of Heterogeneous nuclear ribonucleoprotein U
Q9Z0N2	36	1	1	1	1	1	0.06	3	0	0	0	0	0	0	0	0	Eif2s3y	Eukaryotic translation initiation factor 2 subunit 3, Y-linked
Q9Z1Q9	36	2	2	2	2	2	0.04	3	0	0	0	0	0	0	0	0	Vars1	Valine--tRNA ligase
A2A6F8	35	1	1	1	1	1	0.55	13	0	0	0	0	0	0	0	0	Rpl23	60S ribosomal protein L23 (Fragment)
B1ARA3	0	0	0	0	0	0	0	0	35	1	1	1	1	1	0.27	11	Rpl26	60S ribosomal protein L26 (Fragment)
F6ZQN5	35	1	1	1	1	1	0.31	11	0	0	0	0	0	0	0	0	Ccdc24	Coiled-coil domain-containing 24 (Fragment)
P39053-3	35	2	2	2	2	2	0.06	4	0	0	0	0	0	0	0	0	Dnm1	Isoform 3 of Dynamin-1
P60867	35	1	1	1	1	1	0.24	9	0	0	0	0	0	0	0	0	Rps20	40S ribosomal protein S20
A2A547	33	1	1	1	1	1	0.14	9	34	1	1	1	1	1	0.14	9	Rpl19	Ribosomal protein L19
P43274	34	1	1	1	1	1	0.14	5	0	0	0	0	0	0	0	0	H1-4	Histone H1.4
A0A1B0GRR3	33	1	1	1	1	1	0.21	10	0	0	0	0	0	0	0	0	Rps11	40S ribosomal protein S11
G3UYW9	33	1	1	1	1	1	0.04	2	0	0	0	0	0	0	0	0	Trak2	Trafficking protein, kinesin-binding 2
E9Q1G8	24	1	1	1	1	1	0.06	4	32	1	1	1	1	1	0.06	4	Septin7	Septin-7
P70670	0	0	0	0	0	0	0	0	32	1	1	1	1	1	0.01	1	Naca	Nascent polypeptide-associated complex subunit alpha, muscle-specific form
Q6P9K8-2	0	0	0	0	0	0	0	0	32	1	1	1	1	1	0.02	2	Caskin1	Isoform 2 of Caskin-1
Q6ZWZ7	32	1	1	1	1	1	0.15	5	0	0	0	0	0	0	0	0	Rpl17	60S ribosomal protein L17
C0HKC8	31	1	1	1	1	1	0.05	2	0	0	0	0	0	0	0	0	Smok3a	Sperm motility kinase 3A
Q8BND5-2	0	0	0	0	0	0	0	0	31	1	1	1	1	1	0.04	2	Qsox1	Isoform 2 of Sulfhydryl oxidase 1
P14869	30	1	1	1	1	1	0.09	10	0	0	0	0	0	0	0	0	Rplp0	60S acidic ribosomal protein P0
P62918	30	1	1	1	1	1	0.11	5	0	0	0	0	0	0	0	0	Rpl8	60S ribosomal protein L8
Q3UYR4	30	1	1	1	1	1	0.03	1	0	0	0	0	0	0	0	0	Espnl	Espin-like protein
A0A1Y7VKY1	0	0	0	0	0	0	0	0	28	1	1	1	1	1	0.18	13	Rps18-ps5	Ribosomal protein S18, pseudogene 5
A2AT91	28	1	1	1	1	1	0.03	2	0	0	0	0	0	0	0	0	Plcb4	Phosphoinositide phospholipase C (Fragment)
A3KGU5	28	1	1	1	1	1	0.01	0	0	0	0	0	0	0	0	0	Sptan1	Spectrin alpha chain, non-erythrocytic 1
D3YYM6	0	0	0	0	0	0	0	0	28	1	1	1	1	1	0.15	8	Rps5	40S ribosomal protein S5 (Fragment)
Q91ZS8-2	28	1	1	1	1	1	0.04	2	0	0	0	0	0	0	0	0	Adarb1	Isoform 2 of Double-stranded RNA-specific editase 1
Q9QUK6	0	0	0	0	0	0	0	0	28	1	1	1	1	1	0.03	3	Tlr4	Toll-like receptor 4
A0A0N4SUJ2	27	1	1	1	1	1	0.01	1	0	0	0	0	0	0	0	0	Dysf	Dysferlin
P0DOV2	0	0	0	0	0	0	0	0	26	1	1	1	1	1	0.04	4	Ifi204	Interferon-activable protein 204
Q08879	0	0	0	0	0	0	0	0	26	1	1	1	1	1	0.04	2	Fbln1	Fibulin-1
Q3UHD3	26	1	1	1	1	1	0.02	1	0	0	0	0	0	0	0	0	Mtus2	Microtubule-associated tumor suppressor candidate 2 homolog
Q8K2B0	0	0	0	0	0	0	0	0	25	1	1	1	1	1	0.06	4	P3h4	Endoplasmic reticulum protein SC65
Q8VGT7	0	0	0	0	0	0	0	0	25	1	1	1	1	1	0.09	13	Olfr1120	Olfactory receptor
A0A0U1RNJ1	0	0	0	0	0	0	0	0	24	1	1	1	1	1	0.01	1	Fasn	Fatty acid synthase
A0A338P731	24	1	1	1	1	1	0.25	15	0	0	0	0	0	0	0	0	Rps10	40S ribosomal protein S10 (Fragment)
D3YUE9	24	1	1	1	1	1	0.38	40	0	0	0	0	0	0	0	0	Radil	Ras-associating and dilute domain-containing protein (Fragment)
P52196	0	0	0	0	0	0	0	0	24	1	1	1	1	1	0.09	11	Tst	Thiosulfate sulfurtransferase
Q3UHR0	0	0	0	0	0	0	0	0	24	1	1	1	1	1	0.01	2	Bahcc1	BAH and coiled-coil domain-containing protein 1
Q8VDP3-2	0	0	0	0	0	0	0	0	24	1	1	1	1	1	0.03	1	Mical1	Isoform 2 of [F-actin]-monooxygenase MICAL1
A0A1C7ZN10	0	0	0	0	0	0	0	0	23	1	1	1	1	1	0.02	1	Myo18a	Unconventional myosin-XVIIIa
F6U7V1	23	1	1	1	1	1	0.01	0	0	0	0	0	0	0	0	0	Ryr2	Ryanodine receptor 2
A2AVA0	22	1	1	1	1	1	0.01	1	0	0	0	0	0	0	0	0	Svep1	Sushi, von Willebrand factor type A, EGF and pentraxin domain-containing protein 1
B0R0C1	22	1	1	1	1	1	0.02	2	0	0	0	0	0	0	0	0	Myt1	Myelin transcription factor 1
D3YUE3	22	1	1	1	1	1	0.05	3	0	0	0	0	0	0	0	0	Kdm2b	Lysine-specific demethylase 2B (Fragment)
Q0VGB7	21	1	1	1	1	1	0.07	4	0	0	0	0	0	0	0	0	Ppp4r2	Serine/threonine-protein phosphatase 4 regulatory subunit 2
A0A0R4J0J7	20	1	1	1	1	1	0.04	3	0	0	0	0	0	0	0	0	Mamdc2	MAM domain-containing protein 2
Q8R124	18	1	1	1	1	1	0.04	5	0	0	0	0	0	0	0	0	Klhl36	Kelch-like protein 36
Q8VGZ3	15	1	1	1	1	1	0.09	2	0	0	0	0	0	0	0	0	Olfr572	Olfactory receptor 572
